# Supplementary material for: Biochemical characterization of the cyclooxygenase enzyme in penaeid shrimp
Source: PLoS One. 2021 Apr 22;16(4):e0250276. doi: 10.1371/journal.pone.0250276 (PMC8062024; doi:10.1371/journal.pone.0250276)
Supplement: S2 Data — (XLSX) [file pone.0250276.s007.xlsx]

## Sheet: PGE2
	S2 Data. Enzyme immunoassays analysis of PGE2 levels in PmCOX expressing cells
	Sample		OD405	Sample
	Blank		-
	NSB		0.207311
	Bo		0.791497
	Standard	conc (pg/ml)	OD405	%B/BO	Ln(x)	estimated PGE2 concentration (pg/ml)
	s3	250	0.292642	14.6068	5.49753	244.047
	s4	125	0.374412	28.6041	4.96787	143.699
	s5	62.5	0.495011	49.2481	4.1867	65.7969
	s6	31.25	0.64356	74.6764	3.22449	25.1383
	s7	15.625	0.741544	91.4492	2.58981	13.3261
	s8	7.8125	0.791733	100.04	2.26471	9.62769
								Equation	Ln(x) = (y-159.89)/-26.427
	Sample		treatment	dilution	Ln(x)	PGE2 (pg/ml)	pM	nM	Ave	SD
1	untransfected, untreated		0.1% DMSO	1:10	1.83229	62.4786	177.262	0.177262	0.232287	0.0503232
2	untransfected, untreated		0.1% DMSO	1:10	2.15031	85.8698	243.626	0.243626
3	untransfected, untreated		0.1% DMSO	1:10	2.27498	97.2709	275.973	0.275973
4	untransfected, 10 uM ARA		10 mM ARA, 10 min	1:10	3.92378	505.853	1435.18	1.43518	1.1878	0.214245
5	untransfected, 10 uM ARA		10 mM ARA, 10 min	1:10	3.62551	375.399	1065.07	1.06507
6	untransfected, 10 uM ARA		10 mM ARA, 10 min	1:10	3.62371	374.721	1063.14	1.06314
7	GFP, untreated		0.1% DMSO	1:10	2.09599	81.3297	230.746	0.230746	0.215059	0.0260619
8	GFP, untreated		0.1% DMSO	1:10	1.87489	65.1972	184.975	0.184975
9	GFP, untreated		0.1% DMSO	1:10	2.09039	80.8758	229.458	0.229458
10	GFP, 10 uM ARA		10 mM ARA, 10 min	1:10	3.67821	395.713	1122.7	1.1227	1.20648	0.252607
11	GFP, 10 uM ARA		10 mM ARA, 10 min	1:10	3.96149	525.292	1490.34	1.49034
12	GFP, 10 uM ARA		10 mM ARA, 10 min	1:10	3.56887	354.726	1006.41	1.00641
13	PmCOX, untreated		0.1% DMSO	1:50	2.1401	424.988	1205.76	1.20576	1.20097	0.0240781
14	PmCOX, untreated		0.1% DMSO	1:50	2.15372	430.814	1222.29	1.22229
15	PmCOX, untreated		0.1% DMSO	1:50	2.11414	414.095	1174.85	1.17485
16	PmCOX, 10 uM ARA		10 mM ARA, 10 min	1:200	5.30423	40230.7	114141	114.141	72.5435	36.2404
17	PmCOX, 10 uM ARA		10 mM ARA, 10 min	1:200	4.58667	19630.6	55695.3	55.6953
18	PmCOX, 10 uM ARA		10 mM ARA, 10 min	1:200	4.43367	16845.8	47794.3	47.7943

## Sheet: PGF2a
S2 Data. Enzyme immunoassays analysis of PGF2a levels in PmCOX expressing cells
Sample		OD405	Sample
Blank		-
NSB		0.219247
Bo		1.12485
Standard	conc (pg/ml)	OD405	%B/BO	Ln(x)	estimated PGF2a concentration (pg/ml)
s4	125	0.568202	38.5328	4.82479	124.542
s5	62.5	0.75604	59.2745	4.04707	57.2228
s6	31.25	0.859967	70.7506	3.61678	37.2133
s7	15.625	1.08531	95.6338	2.68377	14.639
s8	7.8125	1.24071	112.794	2.04035	7.69285	Equation	Ln(x) = (y-167.21)/-26.67
													Ave		SD
Sample		treatment	dilution	Ln(x)	PGF2a (pg/ml)	PGF2a (pM)	PGF2a (nM)	Ave	SD				10 mM ARA
untransfected		10 mM ARA, 10 min	1:10	2.03964	76.8733	218.102	0.218102	0.235012	0.0148086			untransfected	0.235012		0.0148086
untransfected		10 mM ARA, 10 min	1:10	2.14057	85.0378	241.266	0.241266					PmCOX	17.1995		5.22714
untransfected		10 mM ARA, 10 min	1:10	2.15865	86.5891	245.667	0.245667
PmCOX		10 mM ARA, 10 min	1:200	3.68666	7981.42	22644.6	22.6446	17.1995	5.22714
PmCOX		10 mM ARA, 10 min	1:200	3.38407	5897.53	16732.2	16.7322
PmCOX		10 mM ARA, 10 min	1:200	3.06994	4307.71	12221.7	12.2217
									Levels of PGF2a was signficantly higher in PmCOX expressing cells
									than transfected cells (*, P = 0.005)
