# Supplementary material for: Biochemical characterization of the cyclooxygenase enzyme in penaeid shrimp
Source: PLoS One. 2021 Apr 22;16(4):e0250276. doi: 10.1371/journal.pone.0250276 (PMC8062024; doi:10.1371/journal.pone.0250276)
Supplement: S3 Data — (XLSX) [file pone.0250276.s008.xlsx]

## Sheet: Data
S3 Data. UPLC-HRMS/MS analysis of prostaglandins in medium collected from PmCOX expressing cells
Each sample was injected three times for the analysis
Data for Fig 4 and Fig 6 C, D, and E
	FIRST											FIRST										FIRST							X1000
	No.	CODE	Conditions	AUC								No.	CODE	Conditions	AUC ratio							No.	CODE	Conditions	Amount (µM)		Amount (µM)-dilution factor		Amount (nM)			No.	CODE	Conditions	Amount (nM)			Amount (nM)
				PGF2α	PGE2	ARA	PGB1	PGJ2	PGE2-d4	ARA-d8					PGF2α	PGE2	ARA	PGJ2	PGE2-d4	ARA-d8					PGF2α	PGE2	PGF2α	PGE2	PGF2α	PGE2					PGF2α			PGE2
				(RT = 5.32)	(RT = 5.66)	(RT=16.60)	(RT = 8.16)	(RT = 11.17)	(RT=5.68)	(RT=8.97)					(RT = 5.32)	(RT = 5.66)	(RT=16.60)	(RT = 11.17)	(RT=5.68)	(RT=8.97)					(RT = 5.32)	(RT = 5.66)	(RT = 5.32)	(RT = 5.66)	(RT = 5.32)	(RT = 5.66)					Avg	SD	RSD	Avg	SD	RSD
	1	1A	pCDNA empty vector_1	ND	ND	54138	1040587	9014392	4744276	15247414		1	1A	pCDNA empty vector_1	ND	ND	0.0520264	8.6628	4.55923	14.6527		1	1A	pCDNA empty vector_1	ND	ND	ND	ND	ND	ND		1	1A	pCDNA empty vector_1	ND	ND	ND	ND	ND	ND
	2	1B	pCDNA empty vector_2	ND	ND	14411	1051097	9047868	4910159	16052247		2	1B	pCDNA empty vector_2	ND	ND	0.0137104	8.60802	4.67146	15.2719		2	1B	pCDNA empty vector_2	ND	ND	ND	ND	ND	ND		2	1B	pCDNA empty vector_2	ND	ND	ND	ND	ND	ND
	3	1C	pCDNA empty vector_3	ND	ND	14556	1134960	8771245	4849981	15736001		3	1C	pCDNA empty vector_3	ND	ND	0.0128251	7.72824	4.27326	13.8648		3	1C	pCDNA empty vector_3	ND	ND	ND	ND	ND	ND		3	1C	pCDNA empty vector_3	ND	ND	ND	ND	ND	ND
	4	2A	pCDNA empty+ARA(40µM) vector_1	8850	1839174	2727856	2289252	9685492	4791474	14736011		4	2A	pCDNA empty+ARA(40µM) vector_1	0.00386589	0.803395	1.19159	4.23085	2.09303	6.43704		4	2A	pCDNA empty+ARA(40µM) vector_1	-0.00156595	0.132535	-1.25276e-05	0.00106028	-0.0125276	1.06028		4	2A	pCDNA empty+ARA(40µM) vector_1	ND	ND	ND	1.16314	0.162743	13.9917
	5	2B	pCDNA empty+ARA(40µM) vector_2	7942	1841716	2932958	2532398	9801564	5625616	18587557		5	2B	pCDNA empty+ARA(40µM) vector_2	0.00313616	0.727262	1.15817	3.87047	2.22146	7.3399		5	2B	pCDNA empty+ARA(40µM) vector_2	-0.00184236	0.117092	-1.47389e-05	0.000936733	-0.0147389	0.936733		5	2B	pCDNA empty+ARA(40µM) vector_2	ND	ND	ND	0.99866	0.0804368	8.05447
	6	2C	pCDNA empty+ARA(40µM) vector_3	11112	1949254	3223606	2634116	9338449	5874402	17339512		6	2C	pCDNA empty+ARA(40µM) vector_3	0.00421849	0.740003	1.22379	3.54519	2.23012	6.58267		6	2C	pCDNA empty+ARA(40µM) vector_3	-0.00143239	0.119676	-1.14591e-05	0.000957409	-0.0114591	0.957409		6	2C	pCDNA empty+ARA(40µM) vector_3	ND	ND	ND	1.06042	0.0980048	9.24204
	7	3A	pCDNA pmCOX WT_1	ND	ND	58233	1271524	8643202	6611366	15479210		7	3A	pCDNA pmCOX WT_1	ND	ND	0.0457978	6.79751	5.19956	12.1737		7	3A	pCDNA pmCOX WT_1	ND	ND	ND	ND	ND	ND		7	3A	pCDNA pmCOX WT_1	ND	ND	ND	ND	ND	ND
	8	3B	pCDNA pmCOX WT_2	ND	ND	51693	1286870	9235086	5718104	19867132		8	3B	pCDNA pmCOX WT_2	ND	ND	0.0401696	7.17639	4.44342	15.4383		8	3B	pCDNA pmCOX WT_2	ND	ND	ND	ND	ND	ND		8	3B	pCDNA pmCOX WT_2	ND	ND	ND	ND	ND	ND
	9	3C	pCDNA pmCOX WT_3	ND	ND	39716	1317123	10134648	5874402	17339512		9	3C	pCDNA pmCOX WT_3	ND	ND	0.0301536	7.69453	4.46003	13.1647		9	3C	pCDNA pmCOX WT_3	ND	ND	ND	ND	ND	ND		9	3C	pCDNA pmCOX WT_3	ND	ND	ND	ND	ND	ND
	10	4A	pCDNA pmCOX WT+ARA (10µM)_1	134353	1103788	2275451	1581243	9967088	6078545	19835492		10	4A	pCDNA pmCOX WT+ARA (10µM)_1	0.0849667	0.698051	1.43903	6.30332	3.84416	12.5442		10	4A	pCDNA pmCOX WT+ARA (10µM)_1	0.0291541	0.111166	0.000233232	0.000889332	0.233232	0.889332		10	4A	pCDNA pmCOX WT+ARA (10µM)_1	0.241759	0.0231808	9.58839	0.891747	0.036155	4.0544
	11	4B	pCDNA pmCOX WT+ARA (10µM)_2	124651	1082621	2159126	1582337	9252633	6068719	15070902		11	4B	pCDNA pmCOX WT+ARA (10µM)_2	0.0787765	0.684191	1.36452	5.84745	3.83529	9.52446		11	4B	pCDNA pmCOX WT+ARA (10µM)_2	0.0268093	0.108355	0.000214474	0.000866842	0.214474	0.866842		11	4B	pCDNA pmCOX WT+ARA (10µM)_2	0.205491	0.00867149	4.21988	0.886296	0.0271187	3.05978
	12	4C	pCDNA pmCOX WT+ARA (10µM)_3	120463	1219836	2244897	1752792	11313868	5945079	19132754		12	4C	pCDNA pmCOX WT+ARA (10µM)_3	0.0687264	0.695939	1.28075	6.45477	3.39178	10.9156		12	4C	pCDNA pmCOX WT+ARA (10µM)_3	0.0230024	0.110738	0.000184019	0.000885905	0.184019	0.885905		12	4C	pCDNA pmCOX WT+ARA (10µM)_3	0.182315	0.00778395	4.26952	0.915173	0.0257711	2.81598
	13	5A	pCDNA pmCOX WT+ARA (20µM)_1	152334	1467263	3346622	1964008	9677233	5886612	14860029		13	5A	pCDNA pmCOX WT+ARA (20µM)_1	0.0775628	0.747076	1.70398	4.92729	2.99724	7.56618		13	5A	pCDNA pmCOX WT+ARA (20µM)_1	0.0263496	0.121111	0.000210796	0.000968886	0.210796	0.968886		13	5A	pCDNA pmCOX WT+ARA (20µM)_1	0.192866	0.015591	8.08381	0.956206	0.0111946	1.17073
	14	5B	pCDNA pmCOX WT+ARA (20µM)_2	140633	1671597	3689883	2064756	10049755	5722815	19612991		14	5B	pCDNA pmCOX WT+ARA (20µM)_2	0.0681112	0.809586	1.78708	4.86728	2.77167	9.49894		14	5B	pCDNA pmCOX WT+ARA (20µM)_2	0.0227694	0.13379	0.000182155	0.00107032	0.182155	1.07032		14	5B	pCDNA pmCOX WT+ARA (20µM)_2	0.175298	0.00644479	3.67647	1.07924	0.00950394	0.880611
	15	5C	pCDNA pmCOX WT+ARA (20µM)_3	172012	1656275	3209536	1916171	9978030	5890764	17756066		15	5C	pCDNA pmCOX WT+ARA (20µM)_3	0.0897686	0.864367	1.67497	5.20728	3.07424	9.26643		15	5C	pCDNA pmCOX WT+ARA (20µM)_3	0.030973	0.144902	0.000247784	0.00115922	0.247784	1.15922		15	5C	pCDNA pmCOX WT+ARA (20µM)_3	0.254159	0.00571663	2.24924	1.21111	0.0489874	4.04482
	16	6A	pCDNA pmCOX WT+ARA (40µM)_1	432001	3457376	4335427	2529433	9263222	5769516	14666037		16	6A	pCDNA pmCOX WT+ARA (40µM)_1	0.17079	1.36686	1.71399	3.66217	2.28095	5.79815		16	6A	pCDNA pmCOX WT+ARA (40µM)_1	0.0616627	0.246827	0.000493302	0.00197462	0.493302	1.97462		16	6A	pCDNA pmCOX WT+ARA (40µM)_1	0.501859	0.0195876	3.90302	1.92461	0.0551291	2.86444
	17	6B	pCDNA pmCOX WT+ARA (40µM)_2	313499	2927145	4545422	2692669	10737361	5539679	15749757		17	6B	pCDNA pmCOX WT+ARA (40µM)_2	0.116427	1.08708	1.68807	3.98763	2.05732	5.84912		17	6B	pCDNA pmCOX WT+ARA (40µM)_2	0.0410708	0.190077	0.000328566	0.00152062	0.328566	1.52062		17	6B	pCDNA pmCOX WT+ARA (40µM)_2	0.327297	0.00347176	1.06074	1.55292	0.0642592	4.13795
	18	6C	pCDNA pmCOX WT+ARA (40µM)_3	243961	2828411	4655329	2795006	11368137	6062582	17092860		18	6C	pCDNA pmCOX WT+ARA (40µM)_3	0.0872846	1.01195	1.66559	4.0673	2.16908	6.1155		18	6C	pCDNA pmCOX WT+ARA (40µM)_3	0.030032	0.174838	0.000240256	0.0013987	0.240256	1.3987		18	6C	pCDNA pmCOX WT+ARA (40µM)_3	0.250454	0.01487	5.9372	1.47323	0.0650624	4.41631
	19	7A	pCDNA pmCOX Triple mutant_1	ND	ND	81027	1308749	10346636	6902704	16810066		19	7A	pCDNA pmCOX Triple mutant_1	ND	ND	0.0619118	7.90575	5.27428	12.8444		19	7A	pCDNA pmCOX Triple mutant_1	ND	ND	ND	ND	ND	ND		19	7A	pCDNA pmCOX Triple mutant_1	ND	ND	ND	ND	ND	ND
	20	7B	pCDNA pmCOX Triple mutant_2	ND	ND	82776	1327410	11359078	6190036	16847328		20	7B	pCDNA pmCOX Triple mutant_2	ND	ND	0.062359	8.55732	4.66324	12.6919		20	7B	pCDNA pmCOX Triple mutant_2	ND	ND	ND	ND	ND	ND		20	7B	pCDNA pmCOX Triple mutant_2	ND	ND	ND	ND	ND	ND
	21	7C	pCDNA pmCOX Triple mutant_3	ND	ND	71576	1259666	10511822	6292687	17801226		21	7C	pCDNA pmCOX Triple mutant_3	ND	ND	0.0568214	8.34493	4.99552	14.1317		21	7C	pCDNA pmCOX Triple mutant_3	ND	ND	ND	ND	ND	ND		21	7C	pCDNA pmCOX Triple mutant_3	ND	ND	ND	ND	ND	ND
	22	8A	pCDNA pmCOX Triple mutant+ARA(10µM)_1	ND	926359	2819978	1692635	10113972	6578520	20533627		22	8A	pCDNA pmCOX Triple mutant+ARA(10µM)_1	ND	0.547288	1.66603	5.97528	3.88656	12.1312		22	8A	pCDNA pmCOX Triple mutant+ARA(10µM)_1	ND	0.0805858	ND	0.000644687	ND	0.644687		22	8A	pCDNA pmCOX Triple mutant+ARA(10µM)_1	ND	ND	ND	0.632113	0.0148972	2.35673
	23	8B	pCDNA pmCOX Triple mutant+ARA(10µM)_2	ND	948043	2529016	1711864	11448423	6651611	16419670		23	8B	pCDNA pmCOX Triple mutant+ARA(10µM)_2	ND	0.553807	1.47735	6.68769	3.8856	9.59169		23	8B	pCDNA pmCOX Triple mutant+ARA(10µM)_2	ND	0.0819082	ND	0.000655266	ND	0.655266		23	8B	pCDNA pmCOX Triple mutant+ARA(10µM)_2	ND	ND	ND	0.657337	0.0493042	7.5006
	24	8C	pCDNA pmCOX Triple mutant+ARA(10µM)_3	ND	969254	2523494	1707505	10000707	6405563	16832615		24	8C	pCDNA pmCOX Triple mutant+ARA(10µM)_3	ND	0.567643	1.47788	5.85691	3.75142	9.85802		24	8C	pCDNA pmCOX Triple mutant+ARA(10µM)_3	ND	0.0847147	ND	0.000677718	ND	0.677718		24	8C	pCDNA pmCOX Triple mutant+ARA(10µM)_3	ND	ND	ND	0.682849	0.0746004	10.9249
	25	9A	pCDNA pmCOX Triple mutant+ARA(20µM)_1	ND	1382884	3847150	2048686	9779050	6025167	15658465		25	9A	pCDNA pmCOX Triple mutant+ARA(20µM)_1	ND	0.67501	1.87786	4.77333	2.94099	7.64317		25	9A	pCDNA pmCOX Triple mutant+ARA(20µM)_1	ND	0.106493	ND	0.000851944	ND	0.851944		25	9A	pCDNA pmCOX Triple mutant+ARA(20µM)_1	ND	ND	ND	0.882352	0.0527675	5.98032
	26	9B	pCDNA pmCOX Triple mutant+ARA(20µM)_2	ND	1380151	3763489	2055720	9356912	6238717	17391568		26	9B	pCDNA pmCOX Triple mutant+ARA(20µM)_2	ND	0.671371	1.83074	4.55165	3.03481	8.46009		26	9B	pCDNA pmCOX Triple mutant+ARA(20µM)_2	ND	0.105755	ND	0.000846038	ND	0.846038		26	9B	pCDNA pmCOX Triple mutant+ARA(20µM)_2	ND	ND	ND	0.895517	0.0447489	4.99699
	27	9C	pCDNA pmCOX Triple mutant+ARA(20µM)_3	ND	1412086	3872079	2068116	10556045	6560274	16822047		27	9C	pCDNA pmCOX Triple mutant+ARA(20µM)_3	ND	0.682789	1.87227	5.10418	3.1721	8.134		27	9C	pCDNA pmCOX Triple mutant+ARA(20µM)_3	ND	0.108071	ND	0.000864566	ND	0.864566		27	9C	pCDNA pmCOX Triple mutant+ARA(20µM)_3	ND	ND	ND	0.920075	0.0522709	5.68116
	28	10A	pCDNA pmCOX Triple mutant+ARA(40µM)_1	11794	2351620	5493240	2704868	11828887	5452310	17206463		28	10A	pCDNA pmCOX Triple mutant+ARA(40µM)_1	0.00436029	0.869403	2.03087	4.37318	2.01574	6.36129		28	10A	pCDNA pmCOX Triple mutant+ARA(40µM)_1	ND	0.145924	ND	0.00116739	ND	1.16739		28	10A	pCDNA pmCOX Triple mutant+ARA(40µM)_1	ND	ND	ND	1.16108	0.0613152	5.28088
	29	10B	pCDNA pmCOX Triple mutant+ARA(40µM)_2	9766	2471430	4890552	2681054	13416925	6094403	17759047		29	10B	pCDNA pmCOX Triple mutant+ARA(40µM)_2	0.0036426	0.921813	1.82412	5.00435	2.27314	6.62391		29	10B	pCDNA pmCOX Triple mutant+ARA(40µM)_2	ND	0.156554	ND	0.00125243	ND	1.25243		29	10B	pCDNA pmCOX Triple mutant+ARA(40µM)_2	ND	ND	ND	1.21145	0.037635	3.10662
	30	10C	pCDNA pmCOX Triple mutant+ARA(40µM)_3	12221	2425549	4860273	2696163	13374733	6344068	15931861		30	10C	pCDNA pmCOX Triple mutant+ARA(40µM)_3	0.00453274	0.89963	1.80266	4.96065	2.353	5.90909		30	10C	pCDNA pmCOX Triple mutant+ARA(40µM)_3	ND	0.152055	ND	0.00121644	ND	1.21644		30	10C	pCDNA pmCOX Triple mutant+ARA(40µM)_3	ND	ND	ND	1.18995	0.0255963	2.15104
	SECOND											Second										Second
	No.	CODE	Conditions	AUC								No.	CODE	Conditions	AUC ratio							No.	CODE	Conditions	AUC ratio		Amount (µM)-dilution factor		Amount (nM)
				PGF2α	PGE2	ARA	PGB1	PGJ2	PGE2-d4	ARA-d8					PGF2α	PGE2	ARA	PGJ2	PGE2-d4	ARA-d8					PGF2α	PGE2	PGF2α	PGE2	PGF2α	PGE2
				(RT = 5.32)	(RT = 5.66)	(RT=16.60)	(RT = 8.16)	(RT = 11.17)	(RT=5.68)	(RT=8.97)					(RT = 5.32)	(RT = 5.66)	(RT=16.60)	(RT = 11.17)	(RT=5.68)	(RT=8.97)					(RT = 5.32)	(RT = 5.66)	(RT = 5.32)	(RT = 5.66)	(RT = 5.32)	(RT = 5.66)
	1	1A	pCDNA empty vector_1	ND	ND	240250	1286909	12909078	6200564	16755037		1	1A	pCDNA empty vector_1	ND	ND	0.186688	10.0311	4.81818	13.0196		1	1A	pCDNA empty vector_1	ND	ND	ND	ND	ND	ND
	2	1B	pCDNA empty vector_2	ND	ND	63146	1259555	13747518	5989911	16982179		2	1B	pCDNA empty vector_2	ND	ND	0.0501336	10.9146	4.75558	13.4827		2	1B	pCDNA empty vector_2	ND	ND	ND	ND	ND	ND
	3	1C	pCDNA empty vector_3	ND	ND	5653482	1281339	11618010	5653482	15252139		3	1C	pCDNA empty vector_3	ND	ND	4.41217	9.06709	4.41217	11.9033		3	1C	pCDNA empty vector_3	ND	ND	ND	ND	ND	ND
	4	2A	pCDNA empty+ARA(40µM) vector_1	7511	2499964	4350723	2544725	12098205	5602544	13531684		4	2A	pCDNA empty+ARA(40µM) vector_1	0.0029516	0.98241	1.7097	4.75423	2.20163	5.31754		4	2A	pCDNA empty+ARA(40µM) vector_1	-0.00191227	0.168846	-1.52982e-05	0.00135077	-0.0152982	1.35077
	5	2B	pCDNA empty+ARA(40µM) vector_2	9030	2102184	4575023	2559117	11010567	5522262	16264575		5	2B	pCDNA empty+ARA(40µM) vector_2	0.00352856	0.821449	1.78773	4.30249	2.15788	6.35554		5	2B	pCDNA empty+ARA(40µM) vector_2	-0.00169373	0.136197	-1.35498e-05	0.00108957	-0.0135498	1.08957
	6	2C	pCDNA empty+ARA(40µM) vector_3	9778	2254170	4307609	2620432	11578729	5723169	16881193		6	2C	pCDNA empty+ARA(40µM) vector_3	0.00373145	0.860228	1.64385	4.41863	2.18406	6.44214		6	2C	pCDNA empty+ARA(40µM) vector_3	-0.00161688	0.144063	-1.2935e-05	0.0011525	-0.012935	1.1525
	7	3A	pCDNA pmCOX WT_1	ND	ND	74307	1253769	12105162	5410515	16059654		7	3A	pCDNA pmCOX WT_1	ND	ND	0.0592669	9.65502	4.3154	12.8091		7	3A	pCDNA pmCOX WT_1	ND	ND	ND	ND	ND	ND
	8	3B	pCDNA pmCOX WT_2	ND	ND	51693	1286870	9235086	5718104	19867132		8	3B	pCDNA pmCOX WT_2	ND	ND	0.0401696	7.17639	4.44342	15.4383		8	3B	pCDNA pmCOX WT_2	ND	ND	ND	ND	ND	ND
	9	3C	pCDNA pmCOX WT_3	ND	ND	63511	1262282	12087577	5888106	18623977		9	3C	pCDNA pmCOX WT_3	ND	ND	0.0503144	9.57597	4.66465	14.7542		9	3C	pCDNA pmCOX WT_3	ND	ND	ND	ND	ND	ND
	10	4A	pCDNA pmCOX WT+ARA (10µM)_1	131206	1085757	2673956	1601316	13095633	5650425	16319748		10	4A	pCDNA pmCOX WT+ARA (10µM)_1	0.0819364	0.67804	1.66985	8.17804	3.52861	10.1915		10	4A	pCDNA pmCOX WT+ARA (10µM)_1	0.0280062	0.107108	0.00022405	0.000856861	0.22405	0.856861
	11	4B	pCDNA pmCOX WT+ARA (10µM)_2	110865	1049001	2629086	1466581	8979155	5038801	19282449		11	4B	pCDNA pmCOX WT+ARA (10µM)_2	0.0755942	0.71527	1.79266	6.12251	3.43575	13.1479		11	4B	pCDNA pmCOX WT+ARA (10µM)_2	0.0256039	0.114659	0.000204831	0.000917273	0.204831	0.917273
	12	4C	pCDNA pmCOX WT+ARA (10µM)_3	108538	1119012	2781591	1541631	8487626	4923771	20690865		12	4C	pCDNA pmCOX WT+ARA (10µM)_3	0.0704047	0.725862	1.80432	5.50561	3.19387	13.4214		12	4C	pCDNA pmCOX WT+ARA (10µM)_3	0.0236381	0.116808	0.000189105	0.000934462	0.189105	0.934462
	13	5A	pCDNA pmCOX WT+ARA (20µM)_1	126556	1361574	3626184	1854972	8523876	5681657	20479325		13	5A	pCDNA pmCOX WT+ARA (20µM)_1	0.0682253	0.734013	1.95485	4.59515	3.06293	11.0402		13	5A	pCDNA pmCOX WT+ARA (20µM)_1	0.0228126	0.118461	0.000182501	0.000947689	0.182501	0.947689
	14	5B	pCDNA pmCOX WT+ARA (20µM)_2	126767	1615918	4317271	1984127	9578521	5321123	21908372		14	5B	pCDNA pmCOX WT+ARA (20µM)_2	0.0638906	0.814423	2.1759	4.82757	2.68185	11.0418		14	5B	pCDNA pmCOX WT+ARA (20µM)_2	0.0211707	0.134771	0.000169365	0.00107817	0.169365	1.07817
	15	5C	pCDNA pmCOX WT+ARA (20µM)_3	169506	1651022	3660309	1833793	9997474	5979516	23161217		15	5C	pCDNA pmCOX WT+ARA (20µM)_3	0.0924346	0.900332	1.99603	5.4518	3.26074	12.6302		15	5C	pCDNA pmCOX WT+ARA (20µM)_3	0.0319828	0.152197	0.000255863	0.00121758	0.255863	1.21758
	16	6A	pCDNA pmCOX WT+ARA (40µM)_1	451715	3348138	5037613	2495543	10187300	5554676	20363927		16	6A	pCDNA pmCOX WT+ARA (40µM)_1	0.181009	1.34165	2.01864	4.0822	2.22584	8.16012		16	6A	pCDNA pmCOX WT+ARA (40µM)_1	0.0655336	0.241713	0.000524269	0.00193371	0.524269	1.93371
	17	6B	pCDNA pmCOX WT+ARA (40µM)_2	305101	3008570	5043691	2610264	10995220	5765214	21712728		17	6B	pCDNA pmCOX WT+ARA (40µM)_2	0.116885	1.15259	1.93225	4.2123	2.20867	8.31821		17	6B	pCDNA pmCOX WT+ARA (40µM)_2	0.0412444	0.203366	0.000329955	0.00162692	0.329955	1.62692
	18	6C	pCDNA pmCOX WT+ARA (40µM)_3	253970	2837695	4971530	2637819	12092861	6262102	21720453		18	6C	pCDNA pmCOX WT+ARA (40µM)_3	0.0962803	1.07577	1.88471	4.58442	2.37397	8.23425		18	6C	pCDNA pmCOX WT+ARA (40µM)_3	0.0334395	0.187784	0.000267516	0.00150227	0.267516	1.50227
	19	7A	pCDNA pmCOX Triple mutant_1	ND	ND	98529	1296395	9936996	6391347	22053817		19	7A	pCDNA pmCOX Triple mutant_1	ND	ND	0.0760023	7.6651	4.93009	17.0116		19	7A	pCDNA pmCOX Triple mutant_1	ND	ND	ND	ND	ND	ND
	20	7B	pCDNA pmCOX Triple mutant_2	ND	ND	96104	1268345	9794838	6377658	23058494		20	7B	pCDNA pmCOX Triple mutant_2	ND	ND	0.0757712	7.72253	5.02833	18.18		20	7B	pCDNA pmCOX Triple mutant_2	ND	ND	ND	ND	ND	ND
	21	7C	pCDNA pmCOX Triple mutant_3	ND	ND	78728	1228647	12483853	6281577	22846429		21	7C	pCDNA pmCOX Triple mutant_3	ND	ND	0.064077	10.1607	5.1126	18.5948		21	7C	pCDNA pmCOX Triple mutant_3	ND	ND	ND	ND	ND	ND
	22	8A	pCDNA pmCOX Triple mutant+ARA(10µM)_1	ND	918004	3045662	1693952	9675189	6317711	26480485		22	8A	pCDNA pmCOX Triple mutant+ARA(10µM)_1	ND	0.54193	1.79796	5.71161	3.72957	15.6324		22	8A	pCDNA pmCOX Triple mutant+ARA(10µM)_1	ND	0.0794991	ND	0.000635992	ND	0.635992
	23	8B	pCDNA pmCOX Triple mutant+ARA(10µM)_2	ND	1001031	2941065	1707995	10390996	5743188	21518608		23	8B	pCDNA pmCOX Triple mutant+ARA(10µM)_2	ND	0.586085	1.72194	6.08374	3.36253	12.5988		23	8B	pCDNA pmCOX Triple mutant+ARA(10µM)_2	ND	0.0884555	ND	0.000707644	ND	0.707644
	24	8C	pCDNA pmCOX Triple mutant+ARA(10µM)_3	ND	993255	2456470	1606488	9733389	6132196	23130252		24	8C	pCDNA pmCOX Triple mutant+ARA(10µM)_3	ND	0.618277	1.52909	6.0588	3.81714	14.398		24	8C	pCDNA pmCOX Triple mutant+ARA(10µM)_3	ND	0.0949852	ND	0.000759882	ND	0.759882
	25	9A	pCDNA pmCOX Triple mutant+ARA(20µM)_1	ND	1386893	3899943	2054839	9713419	5561822	20478751		25	9A	pCDNA pmCOX Triple mutant+ARA(20µM)_1	ND	0.67494	1.89793	4.72709	2.70669	9.96611		25	9A	pCDNA pmCOX Triple mutant+ARA(20µM)_1	ND	0.106479	ND	0.00085183	ND	0.85183
	26	9B	pCDNA pmCOX Triple mutant+ARA(20µM)_2	ND	1429482	4048634	1971545	12257336	5960024	23255364		26	9B	pCDNA pmCOX Triple mutant+ARA(20µM)_2	ND	0.725057	2.05353	6.21712	3.02302	11.7955		26	9B	pCDNA pmCOX Triple mutant+ARA(20µM)_2	ND	0.116644	ND	0.000933155	ND	0.933155
	27	9C	pCDNA pmCOX Triple mutant+ARA(20µM)_3	ND	1407474	4348659	1884803	10853667	5913955	21166063		27	9C	pCDNA pmCOX Triple mutant+ARA(20µM)_3	ND	0.746749	2.30722	5.75852	3.1377	11.2299		27	9C	pCDNA pmCOX Triple mutant+ARA(20µM)_3	ND	0.121044	ND	0.000968355	ND	0.968355
	28	10A	pCDNA pmCOX Triple mutant+ARA(40µM)_1	ND	2137355	5031064	2587795	9197692	5457000	22719420		28	10A	pCDNA pmCOX Triple mutant+ARA(40µM)_1	#VALUE!	0.825937	1.94415	3.55426	2.10875	8.77945		28	10A	pCDNA pmCOX Triple mutant+ARA(40µM)_1	ND	0.137107	ND	0.00109685	ND	1.09685
	29	10B	pCDNA pmCOX Triple mutant+ARA(40µM)_2	ND	2300032	4720143	2579587	9829743	6209445	24123245		29	10B	pCDNA pmCOX Triple mutant+ARA(40µM)_2	#VALUE!	0.891628	1.82981	3.81059	2.40715	9.35159		29	10B	pCDNA pmCOX Triple mutant+ARA(40µM)_2	ND	0.150432	ND	0.00120345	ND	1.20345
	30	10C	pCDNA pmCOX Triple mutant+ARA(40µM)_3	ND	2182129	4991267	2513548	9641949	6060013	22425825		30	10C	pCDNA pmCOX Triple mutant+ARA(40µM)_3	#VALUE!	0.868147	1.98575	3.83599	2.41094	8.92198		30	10C	pCDNA pmCOX Triple mutant+ARA(40µM)_3	ND	0.145669	ND	0.00116535	ND	1.16535
	THIRD											Second										Second
	No.	CODE	Conditions	AUC								No.	CODE	Conditions	AUC ratio							No.	CODE	Conditions	AUC ratio		Amount (µM)-dilution factor		Amount (nM)
				PGF2α	PGE2	ARA	PGB1	PGJ2	PGE2-d4	ARA-d8					PGF2α	PGE2	ARA	PGJ2	PGE2-d4	ARA-d8					PGF2α	PGE2	PGF2α	PGE2	PGF2α	PGE2
				(RT = 5.38)	(RT = 5.66)	(RT=16.60)	(RT = 8.16)	(RT = 11.17)	(RT=5.68)	(RT=8.97)					(RT = 5.32)	(RT = 5.66)	(RT=16.60)	(RT = 11.17)	(RT=5.68)	(RT=8.97)					(RT = 5.32)	(RT = 5.66)	(RT = 5.32)	(RT = 5.66)	(RT = 5.32)	(RT = 5.66)
	1	1A	pCDNA empty vector_1	ND	ND	298644	1281160	11196912	6115583	23046601		1	1A	pCDNA empty vector_1	ND	ND	0.233104	8.73967	4.77347	17.9889		1	1A	pCDNA empty vector_1	ND	ND	ND	ND	ND	ND
	2	1B	pCDNA empty vector_2	ND	ND	72915	1256572	11465615	6009710	23686612		2	1B	pCDNA empty vector_2	ND	ND	0.0580269	9.12452	4.78262	18.8502		2	1B	pCDNA empty vector_2	ND	ND	ND	ND	ND	ND
	3	1C	pCDNA empty vector_3	ND	ND	55326	1318212	9960221	5821389	23364542		3	1C	pCDNA empty vector_3	ND	ND	0.0419705	7.55586	4.41613	17.7244		3	1C	pCDNA empty vector_3	ND	ND	ND	ND	ND	ND
	4	2A	pCDNA empty+ARA(40µM) vector_1	ND	2150872	4807771	2640574	10075059	5712329	23326225		4	2A	pCDNA empty+ARA(40µM) vector_1	#VALUE!	0.814547	1.82073	3.81548	2.16329	8.83377		4	2A	pCDNA empty+ARA(40µM) vector_1	ND	0.134797	ND	0.00107837	#VALUE!	1.07837
	5	2B	pCDNA empty+ARA(40µM) vector_2	ND	1907289	4373430	2551345	9516261	5634923	23840570		5	2B	pCDNA empty+ARA(40µM) vector_2	#VALUE!	0.747562	1.71417	3.7299	2.20861	9.34431		5	2B	pCDNA empty+ARA(40µM) vector_2	ND	0.121209	ND	0.000969675	#VALUE!	0.969675
	6	2C	pCDNA empty+ARA(40µM) vector_3	ND	2108300	4932444	2602110	11522173	5928076	23340023		6	2C	pCDNA empty+ARA(40µM) vector_3	#VALUE!	0.810227	1.89556	4.42801	2.27818	8.96965		6	2C	pCDNA empty+ARA(40µM) vector_3	ND	0.13392	ND	0.00107136	#VALUE!	1.07136
	7	3A	pCDNA pmCOX WT_1	ND	ND	97863	1344275	12113745	6183484	23186488		7	3A	pCDNA pmCOX WT_1	ND	ND	0.0727998	9.01136	4.59987	17.2483		7	3A	pCDNA pmCOX WT_1	ND	ND	ND	ND	ND	ND
	8	3B	pCDNA pmCOX WT_2	ND	ND	93590	1320972	12494803	6200743	22001519		8	3B	pCDNA pmCOX WT_2	ND	ND	0.0708493	9.45879	4.69408	16.6556		8	3B	pCDNA pmCOX WT_2	ND	ND	ND	ND	ND	ND
	9	3C	pCDNA pmCOX WT_3	ND	ND	71761	1346050	12014584	5933909	26349705		9	3C	pCDNA pmCOX WT_3	ND	ND	0.0533123	8.92581	4.40839	19.5756		9	3C	pCDNA pmCOX WT_3	ND	ND	ND	ND	ND	ND
	10	4A	pCDNA pmCOX WT+ARA (10µM)_1	157417	1179382	3417137	1632302	13134050	6159066	21602306		10	4A	pCDNA pmCOX WT+ARA (10µM)_1	0.0964386	0.722527	2.09345	8.04634	3.77324	13.2343		10	4A	pCDNA pmCOX WT+ARA (10µM)_1	0.0334995	0.116131	0.000267996	0.00092905	0.267996	0.92905
	11	4B	pCDNA pmCOX WT+ARA (10µM)_2	118547	1118009	2877035	1622469	12478986	5418242	19714800		11	4B	pCDNA pmCOX WT+ARA (10µM)_2	0.0730658	0.689079	1.77324	7.69136	3.3395	12.1511		11	4B	pCDNA pmCOX WT+ARA (10µM)_2	0.0246461	0.109347	0.000197169	0.000874773	0.197169	0.874773
	12	4C	pCDNA pmCOX WT+ARA (10µM)_3	115167	1268881	2854641	1762028	13031129	5727528	21457579		12	4C	pCDNA pmCOX WT+ARA (10µM)_3	0.0653605	0.720125	1.62009	7.39553	3.25053	12.1778		12	4C	pCDNA pmCOX WT+ARA (10µM)_3	0.0217275	0.115644	0.00017382	0.000925153	0.17382	0.925153
	13	5A	pCDNA pmCOX WT+ARA (20µM)_1	132634	1413041	3723587	1918075	12595330	5785156	19545257		13	5A	pCDNA pmCOX WT+ARA (20µM)_1	0.0691495	0.736697	1.94131	6.56665	3.01613	10.19		13	5A	pCDNA pmCOX WT+ARA (20µM)_1	0.0231627	0.119006	0.000185302	0.000952045	0.185302	0.952045
	14	5B	pCDNA pmCOX WT+ARA (20µM)_2	129104	1617643	4072912	1969749	13361731	5694392	20010689		14	5B	pCDNA pmCOX WT+ARA (20µM)_2	0.0655434	0.821243	2.06773	6.78347	2.89092	10.159		14	5B	pCDNA pmCOX WT+ARA (20µM)_2	0.0217967	0.136155	0.000174374	0.00108924	0.174374	1.08924
	15	5C	pCDNA pmCOX WT+ARA (20µM)_3	166418	1646742	3686532	1781516	13161387	5649103	21315209		15	5C	pCDNA pmCOX WT+ARA (20µM)_3	0.0934137	0.924349	2.06932	7.38775	3.17095	11.9646		15	5C	pCDNA pmCOX WT+ARA (20µM)_3	0.0323537	0.157069	0.000258829	0.00125655	0.258829	1.25655
	16	6A	pCDNA pmCOX WT+ARA (40µM)_1	421033	3236944	4834938	2490705	11761352	5112374	19938952		16	6A	pCDNA pmCOX WT+ARA (40µM)_1	0.169042	1.29961	1.94119	4.7221	2.05258	8.00534		16	6A	pCDNA pmCOX WT+ARA (40µM)_1	0.0610006	0.233187	0.000488005	0.00186549	0.488005	1.86549
	17	6B	pCDNA pmCOX WT+ARA (40µM)_2	304478	2870067	5457011	2654289	12739625	5796343	16953539		17	6B	pCDNA pmCOX WT+ARA (40µM)_2	0.114712	1.08129	2.05592	4.79964	2.18376	6.38722		17	6B	pCDNA pmCOX WT+ARA (40µM)_2	0.0404211	0.188903	0.000323369	0.00151123	0.323369	1.51123
	18	6C	pCDNA pmCOX WT+ARA (40µM)_3	236637	2907369	5316720	2677361	12195397	6410242	18075767		18	6C	pCDNA pmCOX WT+ARA (40µM)_3	0.0883844	1.08591	1.98581	4.55501	2.39424	6.75134		18	6C	pCDNA pmCOX WT+ARA (40µM)_3	0.0304486	0.189839	0.000243589	0.00151872	0.243589	1.51872
	19	7A	pCDNA pmCOX Triple mutant_1	ND	ND	97811	1287368	14224038	6006188	18539806		19	7A	pCDNA pmCOX Triple mutant_1	ND	ND	0.0759775	11.0489	4.66548	14.4013		19	7A	pCDNA pmCOX Triple mutant_1	ND	ND	ND	ND	ND	ND
	20	7B	pCDNA pmCOX Triple mutant_2	ND	ND	95981	1290707	13368377	6145438	18873076		20	7B	pCDNA pmCOX Triple mutant_2	ND	ND	0.0743631	10.3574	4.7613	14.6223		20	7B	pCDNA pmCOX Triple mutant_2	ND	ND	ND	ND	ND	ND
	21	7C	pCDNA pmCOX Triple mutant_3	ND	ND	78254	1284375	12548053	5742910	21903188		21	7C	pCDNA pmCOX Triple mutant_3	ND	ND	0.0609277	9.76977	4.47137	17.0536		21	7C	pCDNA pmCOX Triple mutant_3	ND	ND	ND	ND	ND	ND
	22	8A	pCDNA pmCOX Triple mutant+ARA(10µM)_1	ND	809703	2569689	1529472	8061069	5796254	26369396		22	8A	pCDNA pmCOX Triple mutant+ARA(10µM)_1	ND	0.5294	1.68012	5.27049	3.78971	17.2408		22	8A	pCDNA pmCOX Triple mutant+ARA(10µM)_1	ND	0.0769575	ND	0.00061566	ND	0.61566
	23	8B	pCDNA pmCOX Triple mutant+ARA(10µM)_2	ND	844568	2681143	1607604	9595686	5770100	21835403		23	8B	pCDNA pmCOX Triple mutant+ARA(10µM)_2	ND	0.525358	1.66779	5.96894	3.58925	13.5826		23	8B	pCDNA pmCOX Triple mutant+ARA(10µM)_2	ND	0.0761376	ND	0.000609101	ND	0.609101
	24	8C	pCDNA pmCOX Triple mutant+ARA(10µM)_3	ND	862912	2693693	1638973	8468165	5972804	22081534		24	8C	pCDNA pmCOX Triple mutant+ARA(10µM)_3	ND	0.526496	1.64352	5.16675	3.64424	13.4728		24	8C	pCDNA pmCOX Triple mutant+ARA(10µM)_3	ND	0.0763683	ND	0.000610946	ND	0.610946
	25	9A	pCDNA pmCOX Triple mutant+ARA(20µM)_1	ND	1395804	3827550	1908667	11046362	5690807	20411595		25	9A	pCDNA pmCOX Triple mutant+ARA(20µM)_1	ND	0.731298	2.00535	5.78747	2.98156	10.6942		25	9A	pCDNA pmCOX Triple mutant+ARA(20µM)_1	ND	0.11791	ND	0.000943282	ND	0.943282
	26	9B	pCDNA pmCOX Triple mutant+ARA(20µM)_2	ND	1467965	4031687	2070010	10700241	6046627	21818422		26	9B	pCDNA pmCOX Triple mutant+ARA(20µM)_2	ND	0.709158	1.94767	5.16917	2.92106	10.5402		26	9B	pCDNA pmCOX Triple mutant+ARA(20µM)_2	ND	0.11342	ND	0.000907356	ND	0.907356
	27	9C	pCDNA pmCOX Triple mutant+ARA(20µM)_3	ND	1349356	3807620	1870334	9757538	5492164	21386384		27	9C	pCDNA pmCOX Triple mutant+ARA(20µM)_3	ND	0.721452	2.0358	5.217	2.93646	11.4345		27	9C	pCDNA pmCOX Triple mutant+ARA(20µM)_3	ND	0.115913	ND	0.000927305	ND	0.927305
	28	10A	pCDNA pmCOX Triple mutant+ARA(40µM)_1	ND	2064608	4939961	2290936	10840218	5166941	22893870		28	10A	pCDNA pmCOX Triple mutant+ARA(40µM)_1	ND	0.901207	2.15631	4.73179	2.25538	9.99324		28	10A	pCDNA pmCOX Triple mutant+ARA(40µM)_1	ND	0.152375	ND	0.001219	ND	1.219
	29	10B	pCDNA pmCOX Triple mutant+ARA(40µM)_2	ND	2068115	4575138	2360272	10077418	5173788	22417121		29	10B	pCDNA pmCOX Triple mutant+ARA(40µM)_2	ND	0.876219	1.93839	4.2696	2.19203	9.49769		29	10B	pCDNA pmCOX Triple mutant+ARA(40µM)_2	ND	0.147306	ND	0.00117845	ND	1.17845
	30	10C	pCDNA pmCOX Triple mutant+ARA(40µM)_3	ND	2041675	4669782	2314449	10363089	5246622	21280203		30	10C	pCDNA pmCOX Triple mutant+ARA(40µM)_3	ND	0.882143	2.01766	4.47756	2.2669	9.1945		30	10C	pCDNA pmCOX Triple mutant+ARA(40µM)_3	ND	0.148508	ND	0.00118806	ND	1.18806
	Recovery											Recovery
	No.			AUC								No.			AUC ratio
				PGF2α	PGE2	ARA	PGB1	PGJ2	PGE2-d4	ARA-d8					PGF2α	PGE2	ARA	PGJ2	PGE2-d4	ARA-d8
				(RT = 5.32)	(RT = 5.66)	(RT=16.60)	(RT = 8.16)	(RT = 11.17)	(RT=5.68)	(RT=8.97)					(RT = 5.32)	(RT = 5.66)	(RT=16.60)	(RT = 11.17)	(RT=5.68)	(RT=8.97)
	1			ND	ND	ND	1119424	10495855	5174146	15516918		1			ND	ND	ND	9.37612	4.62215	13.8615
	2			ND	ND	ND	1300620	17352488	6589001	16218741		2			ND	ND	ND	13.3417	5.06605	12.47
	3			ND	ND	ND	1330926	11784077	6856643	23339237		3			ND	ND	ND	8.85404	5.15178	17.5361
																	AVG	10.524	4.94666	14.6225
																	SD	2.45416	0.284285	2.61738
																	RSD	23.3198	5.747	17.8996

## Sheet: CAL
	No.	CODE	Conditions	Amount (nM)			Amount (nM)
				PGF2α			PGE2
				Avg	SD	RSD	Avg	SD	RSD
	1	1A	pCDNA empty vector_1	ND	ND	ND	ND	ND	ND
	2	1B	pCDNA empty vector_2	ND	ND	ND	ND	ND	ND
	3	1C	pCDNA empty vector_3	ND	ND	ND	ND	ND	ND
	4	2A	pCDNA empty+ARA(40µM) vector_1	ND	ND	ND	1.16314	0.162743	13.9917
	5	2B	pCDNA empty+ARA(40µM) vector_2	ND	ND	ND	0.99866	0.0804368	8.05447
	6	2C	pCDNA empty+ARA(40µM) vector_3	ND	ND	ND	1.06042	0.0980048	9.24204
			AVG				1.07407
			SD				0.0830846
			RSD				7.73546
	7	3A	pCDNA pmCOX WT_1	ND	ND	ND	ND	ND	ND
	8	3B	pCDNA pmCOX WT_2	ND	ND	ND	ND	ND	ND
	9	3C	pCDNA pmCOX WT_3	ND	ND	ND	ND	ND	ND
	10	4A	pCDNA pmCOX WT+ARA (10µM)_1	0.241759	0.0231808	9.58839	0.891747	0.036155	4.0544
	11	4B	pCDNA pmCOX WT+ARA (10µM)_2	0.205491	0.00867149	4.21988	0.886296	0.0271187	3.05978
	12	4C	pCDNA pmCOX WT+ARA (10µM)_3	0.182315	0.00778395	4.26952	0.915173	0.0257711	2.81598
			AVG	0.209855			0.897739
			SD	0.0299616			0.0153427
			RSD	14.2773			1.70903
	13	5A	pCDNA pmCOX WT+ARA (20µM)_1	0.192866	0.015591	8.08381	0.956206	0.0111946	1.17073
	14	5B	pCDNA pmCOX WT+ARA (20µM)_2	0.175298	0.00644479	3.67647	1.07924	0.00950394	0.880611
	15	5C	pCDNA pmCOX WT+ARA (20µM)_3	0.254159	0.00571663	2.24924	1.21111	0.0489874	4.04482
			AVG	0.207441			1.08219
			SD	0.0414012			0.127479
			RSD	19.958			11.7798
	16	6A	pCDNA pmCOX WT+ARA (40µM)_1	0.501859	0.0195876	3.90302	1.92461	0.0551291	2.86444
	17	6B	pCDNA pmCOX WT+ARA (40µM)_2	0.327297	0.00347176	1.06074	1.55292	0.0642592	4.13795
	18	6C	pCDNA pmCOX WT+ARA (40µM)_3	0.250454	0.01487	5.9372	1.47323	0.0650624	4.41631
			AVG	0.35987			1.65025
			SD	0.128829			0.240915
			RSD	35.7987			14.5987
	19	7A	pCDNA pmCOX Triple mutant_1	ND	ND	ND	ND	ND	ND
	20	7B	pCDNA pmCOX Triple mutant_2	ND	ND	ND	ND	ND	ND
	21	7C	pCDNA pmCOX Triple mutant_3	ND	ND	ND	ND	ND	ND
	22	8A	pCDNA pmCOX Triple mutant+ARA(10µM)_1	ND	ND	ND	0.632113	0.0148972	2.35673
	23	8B	pCDNA pmCOX Triple mutant+ARA(10µM)_2	ND	ND	ND	0.657337	0.0493042	7.5006
	24	8C	pCDNA pmCOX Triple mutant+ARA(10µM)_3	ND	ND	ND	0.682849	0.0746004	10.9249
			AVG				0.657433
			SD				0.0253679
			RSD				3.85864
	25	9A	pCDNA pmCOX Triple mutant+ARA(20µM)_1	ND	ND	ND	0.882352	0.0527675	5.98032
	26	9B	pCDNA pmCOX Triple mutant+ARA(20µM)_2	ND	ND	ND	0.895517	0.0447489	4.99699
	27	9C	pCDNA pmCOX Triple mutant+ARA(20µM)_3	ND	ND	ND	0.920075	0.0522709	5.68116
			AVG				0.899315
			SD				0.0191463
			RSD				2.12899
	28	10A	pCDNA pmCOX Triple mutant+ARA(40µM)_1	ND	ND	ND	1.16108	0.0613152	5.28088
	29	10B	pCDNA pmCOX Triple mutant+ARA(40µM)_2	ND	ND	ND	1.21145	0.037635	3.10662
	30	10C	pCDNA pmCOX Triple mutant+ARA(40µM)_3	ND	ND	ND	1.18995	0.0255963	2.15104
			AVG				1.18749
			SD				0.0252725
			RSD				2.12822

## Sheet: Fig4E
					Amount (nM)				Amount (nM)
	No.	CODE	Transfection	ARA	PGE2	Ave	SD		PGF2α	Ave	SD
					Avg
	1	1A	pCDNA empty vector	None	ND	ND	ND		ND	ND	ND
	2	1B	pCDNA empty vector	None	ND				ND
	3	1C	pCDNA empty vector	None	ND				ND
	4	2A	pCDNA empty vector	40µM ARA	1.16314	1.07407	0.0830846		ND	ND	ND
	5	2B	pCDNA empty vector	40µM ARA	0.99866				ND
	6	2C	pCDNA empty vector	40µM ARA	1.06042				ND
	7	3A	pCDNA pmCOX WT	None	ND	ND	ND		ND	ND	ND
	8	3B	pCDNA pmCOX WT	None	ND				ND
	9	3C	pCDNA pmCOX WT	None	ND				ND
	10	4A	pCDNA pmCOX WT	10µM ARA	0.891747	0.897739	0.0153427		0.241759	0.209855	0.0299616
	11	4B	pCDNA pmCOX WT	10µM ARA	0.886296				0.205491
	12	4C	pCDNA pmCOX WT	10µM ARA	0.915173				0.182315
	13	5A	pCDNA pmCOX WT	20µM ARA	0.956206	1.08219	0.127479		0.192866	0.207441	0.0414012
	14	5B	pCDNA pmCOX WT	20µM ARA	1.07924				0.175298
	15	5C	pCDNA pmCOX WT	20µM ARA	1.21111				0.254159
	16	6A	pCDNA pmCOX WT	40µM ARA	1.92461	1.65025	0.240915		0.501859	0.35987	0.128829
	17	6B	pCDNA pmCOX WT	40µM ARA	1.55292				0.327297
	18	6C	pCDNA pmCOX WT	40µM ARA	1.47323				0.250454

## Sheet: Fig6C
					Amount (nM)				Amount (nM)
	No.	CODE	Transfection	ARA	PGE2	Ave	SD		PGF2α	Ave	SD
	1	1A	pCDNA empty vector	None	ND	ND	ND		ND	ND	ND
	2	1B	pCDNA empty vector	None	ND				ND
	3	1C	pCDNA empty vector	None	ND				ND
	7	3A	pCDNA pmCOX WT	None	ND	ND	ND		ND	ND	ND
	8	3B	pCDNA pmCOX WT	None	ND				ND
	9	3C	pCDNA pmCOX WT	None	ND				ND
	10	7A	pCDNA pmCOX Triple mutant	None	ND	ND	ND		ND	ND	ND
	11	7B	pCDNA pmCOX Triple mutant	None	ND				ND
	12	7C	pCDNA pmCOX Triple mutant	None	ND				ND
	4	2A	pCDNA empty vector	40µM ARA	1.16314	1.07407	0.0830846		ND	ND	ND
	5	2B	pCDNA empty vector	40µM ARA	0.99866				ND
	6	2C	pCDNA empty vector	40µM ARA	1.06042				ND
	16	6A	pCDNA pmCOX WT	40µM ARA	1.92461	1.65025	0.240915		0.501859	0.35987	0.128829
	17	6B	pCDNA pmCOX WT	40µM ARA	1.55292				0.327297
	18	6C	pCDNA pmCOX WT	40µM ARA	1.47323				0.250454
	28	10A	pCDNA pmCOX Triple mutant	40µM ARA	1.16108	1.18749	0.0252725		ND	ND	ND
	29	10B	pCDNA pmCOX Triple mutant	40µM ARA	1.21145				ND
	30	10C	pCDNA pmCOX Triple mutant	40µM ARA	1.18995				ND

## Sheet: Fig6D6E
	Fig 6D								Fig 6E
					Amount (nM)								Amount (nM)
	No.	CODE	Transfection	ARA	PGE2	Ave	SD		No.	CODE	Transfection	ARA	PGF2α	Ave	SD
	10	4A	pCDNA pmCOX WT	10µM ARA	0.891747	0.897739	0.0153427		10	4A	pCDNA pmCOX WT	10µM ARA	0.241759	0.209855	0.0299616
	11	4B	pCDNA pmCOX WT	10µM ARA	0.886296				11	4B	pCDNA pmCOX WT	10µM ARA	0.205491
	12	4C	pCDNA pmCOX WT	10µM ARA	0.915173				12	4C	pCDNA pmCOX WT	10µM ARA	0.182315
	22	8A	pCDNA pmCOX Triple mutant	10µM ARA	0.632113	0.657433	0.0253679		22	8A	pCDNA pmCOX Triple mutant	10µM ARA	ND	ND	ND
	23	8B	pCDNA pmCOX Triple mutant	10µM ARA	0.657337				23	8B	pCDNA pmCOX Triple mutant	10µM ARA	ND
	24	8C	pCDNA pmCOX Triple mutant	10µM ARA	0.682849				24	8C	pCDNA pmCOX Triple mutant	10µM ARA	ND
	13	5A	pCDNA pmCOX WT	20µM ARA	0.956206	1.08219	0.127479		13	5A	pCDNA pmCOX WT	20µM ARA	0.192866	0.207441	0.0414012
	14	5B	pCDNA pmCOX WT	20µM ARA	1.07924				14	5B	pCDNA pmCOX WT	20µM ARA	0.175298
	15	5C	pCDNA pmCOX WT	20µM ARA	1.21111				15	5C	pCDNA pmCOX WT	20µM ARA	0.254159
	16	6A	pCDNA pmCOX WT	40µM ARA	1.92461	1.65025	0.240915		16	6A	pCDNA pmCOX WT	40µM ARA	0.501859	0.35987	0.128829
	17	6B	pCDNA pmCOX WT	40µM ARA	1.55292				17	6B	pCDNA pmCOX WT	40µM ARA	0.327297
	18	6C	pCDNA pmCOX WT	40µM ARA	1.47323				18	6C	pCDNA pmCOX WT	40µM ARA	0.250454
