# Supplementary material for: Biochemical characterization of the cyclooxygenase enzyme in penaeid shrimp
Source: PLoS One. 2021 Apr 22;16(4):e0250276. doi: 10.1371/journal.pone.0250276 (PMC8062024; doi:10.1371/journal.pone.0250276)
Supplement: S4 Data — (XLSX) [file pone.0250276.s009.xlsx]

## Sheet: Data
S4 data Enzyme immunoassays to determine PGE2 levels produced by PmCOX glycosylation mutants
	std curve:
	Sample	OD405 (raw data)	OD405 (corrected)
	Blank	-	-
	NSB	0.29638	-
	Bo	1.2443	0.947921
	conc (pg/ml)	OD405	%B/BO	Ln(x)	estimated PGE2 concentration (pg/ml)
	250	0.382148	9.04808	5.13978	170.652
	125	0.476856	19.0391	4.79168	120.486
	62.5	0.64731	37.021	4.16518	64.3962
	31.25	0.845955	57.9769	3.43506	31.0301
	15.625	1.01313	75.6132	2.8206	16.7855
	7.8125	1.23687	99.2162	1.99825	7.3757
								Equation	Ln(x) = (y-156.57)/-28.702			for No. 2, 6. 7 and 8
	As samples needed to be repeated to fall within standard curve range, sample No. 1, 4 and 5 used another standard curve
	Sample		OD405 (raw data)	OD405 (corrected)
	Blank		-	-
	NSB		0.202105	-
	Bo		0.923088	0.720983
	conc (pg/ml)	OD405	%B/BO	Ln(x)	estimated PGE2 concentration (pg/ml)
	250	0.332993	18.154	5.40433	222.331
	125	0.404088	28.0148	5.05991	157.552
	62.5	0.611196	56.7406	4.05656	57.7683
	31.25	0.752743	76.3732	3.37083	29.0996
	15.625	0.874046	93.1978	2.78317	16.1689
										Equation	Ln(x) = (y-172.88)/-28.63
								PGE2
No.	Transfection plasmid	treatment	dilution	OD405	%B/BO	Ln(x)	undiluted PGE2 (pg/ml)	Unit (nM)
1A	pcDNA3.1+myc-HisB, 5 ug	0.1% DMSO	10	0.769848	78.7456	3.28796	267.856	0.759962
2A	pcDNA3.1+myc-HisB, 5 ug	10 mM ARA, 10 min	10	0.556392	27.4298	4.49935	899.461	2.55195
3A	PmCOX-WT, 5 ug	0.1% DMSO	20	1.14657	89.6899	2.33016	205.577	0.583262
4A	PmCOX-WT, 5 ug	10 mM ARA, 10 min	50	0.609654	56.5268	4.06403	2910.07	8.25644
5A	PmCOX-N79Q, 7 ug	10 mM ARA, 10 min	50	0.573553	51.5196	4.23892	3466.22	9.83435
6A	PmCOX-N170Q, 5 ug	10 mM ARA, 10 min	10	0.530774	24.7272	4.5935	988.265	2.80391
7A	PmCOX-N424Q, 5 ug	10 mM ARA, 10 min	10	0.480067	19.3779	4.77988	1190.73	3.37834
8A	PmCOX-TripleQ, 10 ug	10 mM ARA, 10 min	10	0.556132	27.4023	4.5003	900.322	2.5544
1B	pcDNA3.1+myc-HisB, 5 ug	0.1% DMSO	10	0.769614	78.7132	3.2891	268.159	0.760822
2B	pcDNA3.1+myc-HisB, 5 ug	10 mM ARA, 10 min	10	0.496834	21.1468	4.71825	1119.56	3.17642
3B	PmCOX-WT, 5 ug	0.1% DMSO	20	1.08259	82.9401	2.56532	260.077	0.73789
4B	PmCOX-WT, 5 ug	10 mM ARA, 10 min	50	0.618063	57.6931	4.02329	2793.91	7.92688
5B	PmCOX-N79Q, 7 ug	10 mM ARA, 10 min	50	0.546425	47.757	4.37035	3953.03	11.2155
6B	PmCOX-N170Q, 5 ug	10 mM ARA, 10 min	10	0.49682	21.1453	4.7183	1119.62	3.17659
7B	PmCOX-N424Q, 5 ug	10 mM ARA, 10 min	10	0.490626	20.4918	4.74107	1145.4	3.24974
8B	PmCOX-TripleQ, 10 ug	10 mM ARA, 10 min	10	0.608137	32.8885	4.30916	743.682	2.10998
1C	pcDNA3.1+myc-HisB, 5 ug	0.1% DMSO	10	0.780851	80.2717	3.23466	253.952	0.720514
2C	pcDNA3.1+myc-HisB, 5 ug	10 mM ARA, 10 min	10	0.525594	24.1808	4.61254	1007.26	2.8578
3C	PmCOX-WT, 5 ug	0.1% DMSO	20	1.12365	87.2725	2.41438	223.64	0.634511
4C	PmCOX-WT, 5 ug	10 mM ARA, 10 min	50	0.631376	59.5396	3.9588	2619.4	7.43177
5C	PmCOX-N79Q, 7 ug	10 mM ARA, 10 min	50	0.612993	56.9899	4.04785	2863.37	8.12397
6C	PmCOX-N170Q, 5 ug	10 mM ARA, 10 min	10	0.579201	29.8359	4.41551	827.133	2.34674
7C	PmCOX-N424Q, 5 ug	10 mM ARA, 10 min	10	0.521759	23.7762	4.62664	1021.56	2.89837
8C	PmCOX-TripleQ, 10 ug	10 mM ARA, 10 min	10	0.603781	32.429	4.32517	755.684	2.14403
1D	pcDNA3.1+myc-HisB, 5 ug	0.1% DMSO	10	0.856398	90.7501	2.86866	176.12	0.499687
2D	pcDNA3.1+myc-HisB, 5 ug	10 mM ARA, 10 min	10	0.559525	27.7602	4.48783	889.164	2.52274
3D	PmCOX-WT, 5 ug	0.1% DMSO	20	1.10044	84.8233	2.49971	243.561	0.691031
4D	PmCOX-WT, 5 ug	10 mM ARA, 10 min	50	0.663805	64.0375	3.80169	2238.59	6.35133
5D	PmCOX-N79Q, 7 ug	10 mM ARA, 10 min	50	0.655971	62.9509	3.83965	2325.18	6.59701
6D	PmCOX-N170Q, 5 ug	10 mM ARA, 10 min	10	0.632261	35.4335	4.22049	680.582	1.93095
7D	PmCOX-N424Q, 5 ug	10 mM ARA, 10 min	10	0.591308	31.1132	4.37101	791.133	2.2446
8D	PmCOX-TripleQ, 10 ug	10 mM ARA, 10 min	10	0.599208	31.9466	4.34198	768.492	2.18037
1E	pcDNA3.1+myc-HisB, 5 ug	0.1% DMSO	10	0.864495	91.8731	2.82944	169.346	0.480468
2E	pcDNA3.1+myc-HisB, 5 ug	10 mM ARA, 10 min	10	0.583368	30.2756	4.4002	814.56	2.31107
3E	PmCOX-WT, 5 ug	0.1% DMSO	20	1.20294	95.6361	2.12298	167.11	0.474124
4E	PmCOX-WT, 5 ug	10 mM ARA, 10 min	50	0.642974	61.1482	3.90261	2476.29	7.02574
5E	PmCOX-N79Q, 7 ug	10 mM ARA, 10 min	50	0.629582	59.2908	3.96749	2642.26	7.49663
6E	PmCOX-N170Q, 5 ug	10 mM ARA, 10 min	10	0.626935	34.8716	4.24007	694.036	1.96912
7E	PmCOX-N424Q, 5 ug	10 mM ARA, 10 min	10	0.597145	31.7289	4.34956	774.343	2.19697
8E	PmCOX-TripleQ, 10 ug	10 mM ARA, 10 min	10	0.602183	32.2604	4.33104	760.137	2.15666

## Sheet: Graph
									PGE2 (nM)
No.			A	B	C	D	E		Ave	SD
1	pcDNA3.1+myc-HisB, 5 ug	0.1% DMSO	0.759962	0.760822	0.720514	0.499687	0.480468		0.64429	0.141878
2	pcDNA3.1+myc-HisB, 5 ug	10 mM ARA, 10 min	2.55195	3.17642	2.8578	2.52274	2.31107		2.684	0.337345
3	PmCOX-WT, 5 ug	0.1% DMSO	0.583262	0.73789	0.634511	0.691031	0.474124		0.624164	0.102099
4	PmCOX-WT, 5 ug	10 mM ARA, 10 min	8.25644	7.92688	7.43177	6.35133	7.02574		7.39843	0.75031
5	PmCOX-N79Q, 7 ug	10 mM ARA, 10 min	9.83435	11.2155	8.12397	6.59701	7.49663		8.6535	1.85785
6	PmCOX-N170Q, 5 ug	10 mM ARA, 10 min	2.80391	3.17659	2.34674	1.93095	1.96912		2.44546	0.539538
7	PmCOX-N424Q, 5 ug	10 mM ARA, 10 min	3.37834	3.24974	2.89837	2.2446	2.19697		2.7936	0.551888
8	PmCOX-TripleQ, 10 ug	10 mM ARA, 10 min	2.5544	2.10998	2.14403	2.18037	2.15666		2.22909	0.183621
