# Supplementary material for: Biochemical characterization of the cyclooxygenase enzyme in penaeid shrimp
Source: PLoS One. 2021 Apr 22;16(4):e0250276. doi: 10.1371/journal.pone.0250276 (PMC8062024; doi:10.1371/journal.pone.0250276)
Supplement: S5 Data — (XLSX) [file pone.0250276.s010.xlsx]

## Sheet: S5 Data
Experiment:		PGE2 levels in juvenile P. monodon haemolymph treated with COX inhibitors
Assay method:		EIA (OD405nm at 60 min)
	std curve:
	Sample		OD405
	Blank		-
	NSB		0.230716
	Bo		1.19581	0.965095		estimated PGE2 concentration (pg/ml)
	Standard	conc (pg/ml)	OD405	%B/BO	Ln(x)
	1	250	0.351087	12.4725	5.58364	265.995
	2	62.5	0.699839	48.609	4.23577	69.106
	3	31.25	0.979376	77.5738	3.1554	23.4601
	4	15.625	1.09661	89.7208	2.70232	14.9131
	5	7.8125	1.22047	102.555	2.22361	9.23999
							Equation		Ln(x) = (y-162.17)/-26.81
	Sample code	ARA	Inhibitor	dilution	OD405	%B/BO	Ln(x)	undiluted PGE2 (pg/ml)	undiluted PGE2 (ng/ml)	Subtract from 1A (ng/mL)	Average PGE2 levels of 10 mM ARA (100% activities)	Percent PGE2 compared to 100% activities	ave	sd	% Inhibition
	1A	untreated	untreated	250	0.7274	51.4648	4.12925	15530.9	15.5309		-	-		-	-
	2A	10 mM ARA	untreated	500	0.6074	39.0308	4.59303	49390	49.39	33.86	45.1747	74.9533	100	22.4055	-
	2B			500	0.521268	30.1061	4.92592	68897.8	68.8978	53.3678		118.136
	2C			500	0.541051	32.1559	4.84946	63826.5	63.8265	48.2965		106.91
	3A	10 mM ARA	15 ng/mL Aspirin	500	0.667881	45.2977	4.35928	39095.3	39.0953	23.5653		52.1649	56.9868	7.20872	43.0132
	3B			500	0.631386	41.5162	4.50033	45017.3	45.0173	29.4873		65.2738
	3C			500	0.663856	44.8806	4.37484	39708.3	39.7083	24.1783		53.5217
	4A	10 mM ARA	150 ng/ml Aspirin	500	0.693164	47.9173	4.26157	35456	35.456	19.926		44.1088	37.7354	18.75	62.2646
	4B			500	0.804674	59.4717	3.8306	23042.3	23.0423	7.51234		16.6295
	4C			500	0.666977	45.204	4.36278	39232.2	39.2322	23.7022		52.4678
	5A	10 mM ARA	20 ng/mL Ibuprofen	500	0.637367	42.1358	4.47722	43988.7	43.9887	28.4587		62.997	64.8431	6.27793	35.1569
	5B			500	0.646293	43.0607	4.44272	42497.2	42.4972	26.9672		59.6952
	5C			500	0.614882	39.8061	4.56412	47982.2	47.9822	32.4522		71.8371
	6A	10 mM ARA	200 ng/mL Ibuprofen	200	0.458767	23.63	5.16748	35088.8	35.0888	19.5588		43.2959	43.0312	3.22102	56.9688
	6B			200	0.449553	22.6753	5.20309	36360.8	36.3608	20.8308		46.1116
	6C			200	0.471081	24.9059	5.11988	33458	33.458	17.928		39.6859
	7A	10 mM ARA	15 ng/mL Indomethacin	500	0.679234	46.474	4.3154	37417.1	37.4171	21.8871		48.4497	88.0771	37.9362	11.9229
	7B			500	0.51141	29.0847	4.96402	71573.3	71.5733	56.0433		124.059
	7C			500	0.570477	35.2049	4.73574	56965.5	56.9655	41.4355		91.7226
	8A	10 mM ARA	150ng/mL Indomethacin	500	0.585898	36.8028	4.67614	53669.7	53.6697	38.1397		84.427	72.1247	35.3384	27.8753
	8B			500	0.735434	52.2973	4.0982	30112.2	30.1122	14.5822		32.2794
	8C			500	0.554667	33.5668	4.79684	60554.7	60.5547	45.0247		99.6678
