# Supplementary material for: Biochemical characterization of the cyclooxygenase enzyme in penaeid shrimp
Source: PLoS One. 2021 Apr 22;16(4):e0250276. doi: 10.1371/journal.pone.0250276 (PMC8062024; doi:10.1371/journal.pone.0250276)
Supplement: S7 Data — (XLSX) [file pone.0250276.s012.xlsx]

## Sheet: Data
Experiment:		PGE2 levels in hemolymph of P. vannamei
Assay method:		EIA (OD405nm at 60 min)
std curve:
Sample		OD405
Blank		-
NSB		0.203654
Bo		1.29246	1.08881		estimated PGE2 concentration (pg/ml)
Standard	conc (pg/ml)	OD405	%B/BO	Ln(x)
1	250	0.327239	11.3505	5.39145	219.486
2	125	0.465807	24.0771	4.96381	143.116
3	62.5	0.708304	46.3489	4.21543	67.7145
4	31.25	0.975371	70.8772	3.39122	29.6992
5	15.625	1.19253	90.822	2.72103	15.1948
6	7.8125	1.41007	110.801	2.04968	7.76497			Equation	Ln(x) = (y-171.8)/-29.76
No.	Injection	dilution	OD405	%B/BO	Ln(x)	undiluted PGE2 (pg/mL)	PGE2 (pM)	average	sd		% Inhibition
1	PBS-1	3	0.556243	32.383	4.65765	316.119	896.881	933.487	442.887		0
2	PBS-2	3	0.469155	24.3845	5.02506	456.467	1295.07
3	PBS-3	3	0.483271	25.681	4.9655	430.077	1220.2
4	PBS-4	3	0.799208	54.6978	3.63262	113.423	321.8
5	0.48 ug Ibu-1	3	1.01227	74.2663	2.73375	46.1676	130.985	93.1103	28.9234		90.0255
6	0.48 ug Ibu-2	3	1.09484	81.8494	2.38542	32.5886	92.459
7	0.48 ug Ibu-3	3	1.1057	82.8468	2.3396	31.1291	88.3184
8	0.48 ug Ibu-4	3	1.19467	91.0186	1.96424	21.3871	60.6787
9	4.8 ug Ibu-1	3	0.987623	72.0025	2.83773	51.2267	145.338	124.296	40.6333		86.6847
10	4.8 ug Ibu-2	3	1.17865	89.5474	2.03181	22.8823	64.9209
11	4.8 ug Ibu-3	3	1.00994	74.0526	2.74357	46.6231	132.277
12	4.8 ug Ibu-4	3	0.972904	70.6507	2.89983	54.5084	154.649
